# Supplementary material for: Multi-Omics Analysis Provides New Insights into the Interplay Between Gut Microbiota, Fatty Acid Metabolism, and Immune Response in Cultured and Wild Coilia nasus from the Yangtze River Area in China
Source: Microorganisms. 2025 Jul 21;13(7):1711. doi: 10.3390/microorganisms13071711 (PMC12300613; doi:10.3390/microorganisms13071711)
Supplement: Supplementary file 1 [file microorganisms-13-01711-s001.zip]

Archive with 1 entries (1 files):
- microorganisms-3724206-supplementary.pdf
